# Supplementary material for: Protein Nitration in Patients with Mitochondrial Diseases
Source: Antioxidants (Basel). 2025 Feb 12;14(2):211. doi: 10.3390/antiox14020211 (PMC11852069; doi:10.3390/antiox14020211)
Supplement: Supplementary file 1 [file antioxidants-14-00211-s001.zip]

Archive with 5 entries (5 files):
- Figure S-1.tiff
- Figure S-2.png
- spreadsheet-S1.xlsx
- spreadsheet-S2.xlsx
- Supplementary Files captions.pdf
