# Supplementary material for: Protein Nitration in Patients with Mitochondrial Diseases
Source: Antioxidants (Basel). 2025 Feb 12;14(2):211. doi: 10.3390/antiox14020211 (PMC11852069; doi:10.3390/antiox14020211)
Supplement: Supplementary file 1 [file antioxidants-14-00211-s001.zip › spreadsheet-S1.xlsx]

## Sheet: PCA-Data
patient	sarcolemmal-NT (%)	sarcoplasmic-NT (%)	RRF (%)	COXneg (%)	age (years)	PC1	PC2
1	0	0	0	0	12	-1.0916	0.450549
2	0	0	0	0	6	-1.0315	0.689042
3	0	0	0	0	32	-1.29195	-0.34443
4	0	0	0	0	46	-1.43218	-0.900915
5	0	0	5	9	69	-1.41633	-1.54741
6	38.7755	34.6939	18	20	53	1.53324	-1.5171
7	0	5.66038	6	10	63	-0.907289	-1.45226
8	0	0	4	13	33	-1.06398	-0.0263028
9	0	1.72414	14	12	38	-0.602114	-0.224918
10	0	0	21	22	21	-0.259152	0.825815
11	0	0	9	10	45	-1.02273	-0.532863
12	0	0	2	3	45	-1.32791	-0.768941
13	100	10	12	35	33	1.05859	-0.00447551
14	4.08163	0	7	4	21	-0.897775	0.254561
15	4.7619	0	17	0	20	-0.411266	0.242892
16	5.26316	0	6	0	25	-1.00264	-0.0124855
17	0	0	0	100	3	-0.294886	3.28579
18	58.4416	23.3766	24	7	28	1.54652	-0.571447
19	44.0476	69.0476	18	17	45	2.57372	-1.88231
20	98.5612	66.1871	26	23	34	3.04596	-1.20529
21	0	0	0	0	26	-1.23184	-0.105936
22	81.8182	3.63636	33	90	10	2.27647	2.5663
23	0	0	17	8	4	-0.333908	1.1189
24	0	0	11	0	55	-1.07866	-1.17275
25	97.8261	54.4444	75	0	5	4.6274	0.0281154
26	23.75	6.25	17	6	19	0.715793	0.0534856
27	0	0	21	45	14	-0.026523	1.67388
28	0	0	33	36	27	0.218043	1.04158
29	84	36	21	6	28	1.96183	-0.902863
30	0	0	29	61	16	0.400577	2.04984
31	0	0	8	6	38	-0.989514	-0.371035
32	0	0	5	6	38	-1.09911	-0.397886
33	0	0	4	10	39	-1.14528	-0.339121
