# Supplementary material for: Protein Nitration in Patients with Mitochondrial Diseases
Source: Antioxidants (Basel). 2025 Feb 12;14(2):211. doi: 10.3390/antiox14020211 (PMC11852069; doi:10.3390/antiox14020211)
Supplement: Supplementary file 1 [file antioxidants-14-00211-s001.zip › spreadsheet-S2.xlsx]

## Sheet: NT intensities
SL-NT	SP-NT	genotype	patient ID			Descriptives
1.17	1.1	normal	1				PATIENT ID	Number of fibers
1.16	1.04	normal	1				1	125
1.26	1.04	normal	1				2	52
1.21	1.06	normal	1				3	69
1.16	1.03	normal	1				4	57
1.28	1.05	normal	1				5	41
1.2	1.03	normal	1				6	49
1.14	1.01	normal	1				7	52
1.17	1.02	normal	1				8	61
1.12	0.99	normal	1				9	58
1.21	1.04	normal	1				10	58
1.14	0.96	normal	1				11	60
1.19	0.99	normal	1				12	39
1.23	1.07	normal	1				13	70
1.3	1.09	normal	1				14	49
1.34	1.14	normal	1				15	21
1.28	1.14	normal	1				16	19
1.3	1.16	normal	1				17	30
1.36	1.21	normal	1				18	77
1.31	1.17	normal	1				19	84
1.38	1.13	normal	1				20	139
1.38	1.14	normal	1				21	45
1.31	1.08	normal	1				22	55
1.24	1.05	normal	1				23	87
1.3	1.1	normal	1				24	69
1.3	1.14	normal	1				25	90
1.27	1.16	normal	1				26	80
1.26	1.08	normal	1				27	53
1.24	1.09	normal	1				28	74
1.16	1.05	normal	1				29	25
1.16	1.02	normal	1				30	38
1.2	1.05	normal	1				31	55
1.26	1.05	normal	1				32	50
1.35	1.15	normal	1				33	30
1.1	1.02	normal	1
1.12	1.01	normal	1				total	1961
1.18	1.01	normal	1				control	303
1.21	1.03	normal	1				patients	1658
1.22	1.06	normal	1					range	mean	SD
1.29	1.1	normal	1				control	52-125	57.1724	33.5994
1.32	1.2	normal	1				patients	19-139	54.75	25.0229
1.36	1.28	normal	1
1.38	1.31	normal	1
1.37	1.27	normal	1
1.31	1.17	normal	1
1.22	1.14	normal	1
1.23	1.11	normal	1
1.29	1.12	normal	1
1.23	1.1	normal	1
1.23	1.07	normal	1
1.26	1.06	normal	1
1.26	1.11	normal	1
1.27	1.15	normal	1
1.31	1.13	normal	1
1.34	1.21	normal	1
1.29	1.08	normal	1
1.29	1.12	normal	1
1.4	1.24	normal	1
1.4	1.26	normal	1
1.4	1.22	normal	1
1.32	1.11	normal	1
1.23	1.1	normal	1
1.19	1.09	normal	1
1.26	1.16	normal	1
1.45	1.31	normal	1
1.2	1.06	normal	1
1.21	1.09	normal	1
1.29	1.13	normal	1
1.23	1.15	normal	1
1.21	1.1	normal	1
1.25	1.1	normal	1
1.24	1.07	normal	1
1.29	1.21	normal	1
1.19	1.08	normal	1
1.29	1.16	normal	1
1.2	1.08	normal	1
1.23	1.11	normal	1
1.19	1.03	normal	1
1.23	1.07	normal	1
1.27	1.09	normal	1
1.26	1.06	normal	1
1.29	1.09	normal	1
1.36	1.13	normal	1
1.43	1.17	normal	1
1.36	1.21	normal	1
1.43	1.24	normal	1
1.27	1.19	normal	1
1.41	1.26	normal	1
1.5	1.31	normal	1
1.4	1.24	normal	1
1.36	1.3	normal	1
1.43	1.35	normal	1
1.41	1.24	normal	1
1.48	1.31	normal	1
1.44	1.28	normal	1
1.6	1.42	normal	1
1.48	1.31	normal	1
1.52	1.32	normal	1
1.44	1.23	normal	1
1.39	1.28	normal	1
1.41	1.25	normal	1
1.46	1.22	normal	1
1.29	1.17	normal	1
1.3	1.18	normal	1
1.37	1.14	normal	1
1.34	1.13	normal	1
1.23	1.12	normal	1
1.11	1.12	normal	1
1.25	1.13	normal	1
1.24	1.11	normal	1
1.31	1.13	normal	1
1.31	1.14	normal	1
1.32	1.2	normal	1
1.29	1.21	normal	1
1.44	1.24	normal	1
1.29	1.22	normal	1
1.37	1.24	normal	1
1.36	1.29	normal	1
1.48	1.32	normal	1
1.6	1.38	normal	1
1.61	1.4	normal	1
1.46	1.36	normal	1
1.47	1.34	normal	1
1.54	1.39	normal	1
1.62	1.44	normal	1
1.21	1.13	normal	2
1.24	1.14	normal	2
1.16	1.12	normal	2
1.21	1.15	normal	2
1.15	1.09	normal	2
1.14	1.09	normal	2
1.26	1.19	normal	2
1.13	1.06	normal	2
1.27	1.08	normal	2
1.13	1.08	normal	2
1.13	1.03	normal	2
1.21	1.07	normal	2
1.11	1.06	normal	2
1.08	1.02	normal	2
1.27	1.14	normal	2
1.23	1.18	normal	2
1.17	1.14	normal	2
1.29	1.16	normal	2
1.24	1.16	normal	2
1.27	1.17	normal	2
1.25	1.19	normal	2
1.27	1.2	normal	2
1.27	1.22	normal	2
1.34	1.22	normal	2
1.26	1.23	normal	2
1.34	1.2	normal	2
1.2	1.15	normal	2
1.19	1.13	normal	2
1.11	1.04	normal	2
1.11	1.05	normal	2
1.18	1.08	normal	2
1.11	1.03	normal	2
1.19	1.08	normal	2
1.07	1	normal	2
1.27	1.13	normal	2
1.24	1.14	normal	2
1.21	1.17	normal	2
1.31	1.19	normal	2
1.32	1.19	normal	2
1.26	1.14	normal	2
1.32	1.18	normal	2
1.35	1.24	normal	2
1.37	1.25	normal	2
1.29	1.22	normal	2
1.27	1.13	normal	2
1.23	1.12	normal	2
1.25	1.14	normal	2
1.38	1.24	normal	2
1.34	1.2	normal	2
1.33	1.15	normal	2
1.19	1.09	normal	2
1.24	1.06	normal	2
1.25	1.03	normal	3
1.24	1.05	normal	3
1.21	1.01	normal	3
1.16	0.99	normal	3
1.29	1.09	normal	3
1.31	1.1	normal	3
1.37	1.16	normal	3
1.54	1.19	normal	3
1.43	1.18	normal	3
1.39	1.23	normal	3
1.46	1.27	normal	3
1.55	1.29	normal	3
1.65	1.31	normal	3
1.49	1.24	normal	3
1.49	1.23	normal	3
1.46	1.24	normal	3
1.37	1.13	normal	3
1.37	1.12	normal	3
1.11	0.97	normal	3
1.23	1.07	normal	3
1.36	1.13	normal	3
1.38	1.19	normal	3
1.4	1.2	normal	3
1.39	1.17	normal	3
1.49	1.29	normal	3
1.38	1.26	normal	3
1.36	1.17	normal	3
1.55	1.22	normal	3
1.4	1.22	normal	3
1.34	1.17	normal	3
1.28	1.13	normal	3
1.37	1.16	normal	3
1.4	1.28	normal	3
1.4	1.13	normal	3
1.34	1.22	normal	3
1.12	0.93	normal	3
1.11	1	normal	3
1.26	1.06	normal	3
1.21	1.06	normal	3
1.32	1.17	normal	3
1.36	1.16	normal	3
1.38	1.15	normal	3
1.35	1.17	normal	3
1.31	1.13	normal	3
1.35	1.1	normal	3
1.4	1.13	normal	3
1.3	1.15	normal	3
1.35	1.11	normal	3
1.44	1.15	normal	3
1.28	1.12	normal	3
1.3	1.18	normal	3
1.32	1.19	normal	3
1.28	1.17	normal	3
1.25	1.15	normal	3
1.32	1.16	normal	3
1.25	1.17	normal	3
1.27	1.1	normal	3
1.28	1.16	normal	3
1.18	1.07	normal	3
1.26	1.06	normal	3
1.29	1.04	normal	3
1.14	0.98	normal	3
1.23	1.04	normal	3
1.2	1.05	normal	3
1.25	1.08	normal	3
1.14	1.02	normal	3
1.05	0.94	normal	3
1.15	0.94	normal	3
1.04	0.92	normal	3
1.28	1.11	normal	4
1.24	1.13	normal	4
1.16	1.04	normal	4
1.19	1.08	normal	4
1.09	1.01	normal	4
1.14	0.99	normal	4
1.27	1.05	normal	4
1.07	0.9	normal	4
1.24	1.05	normal	4
1.22	1.11	normal	4
1.3	1.14	normal	4
1.29	1.12	normal	4
1.1	1	normal	4
1.36	1.12	normal	4
1.1	1.02	normal	4
1.33	1.14	normal	4
1.22	1.11	normal	4
1.23	1.04	normal	4
1.17	0.99	normal	4
1.14	1.01	normal	4
1.29	1.15	normal	4
1.26	1.12	normal	4
1.32	1.16	normal	4
1.26	1.16	normal	4
1.31	1.15	normal	4
1.27	1.15	normal	4
1.32	1.18	normal	4
1.08	0.9	normal	4
1.06	0.91	normal	4
1.06	0.9	normal	4
1.04	0.95	normal	4
1.11	0.97	normal	4
1.08	0.97	normal	4
1.08	0.98	normal	4
1.06	0.96	normal	4
0.97	0.92	normal	4
0.92	0.98	normal	4
0.99	0.97	normal	4
1	0.98	normal	4
1.08	1.01	normal	4
1.12	0.99	normal	4
1.1	0.99	normal	4
1.11	0.96	normal	4
1.09	0.97	normal	4
1.14	0.96	normal	4
1.08	0.94	normal	4
1.04	0.93	normal	4
0.96	0.85	normal	4
1.07	0.93	normal	4
0.97	0.95	normal	4
1.04	0.95	normal	4
1.04	1.01	normal	4
1.02	0.96	normal	4
1	0.95	normal	4
0.98	0.92	normal	4
0.94	0.92	normal	4
0.95	0.91	normal	4
1.24	1.11	mult,del,	5
1.31	1.15	mult,del,	5
1.2	1.07	mult,del,	5
1.3	1.16	mult,del,	5
1.29	1.23	mult,del,	5
1.42	1.27	mult,del,	5
1.43	1.26	mult,del,	5
1.41	1.18	mult,del,	5
1.41	1.22	mult,del,	5
1.29	1.12	mult,del,	5
1.35	1.17	mult,del,	5
1.52	1.19	mult,del,	5
1.43	1.19	mult,del,	5
1.52	1.32	mult,del,	5
1.57	1.33	mult,del,	5
1.58	1.27	mult,del,	5
1.48	1.28	mult,del,	5
1.42	1.3	mult,del,	5
1.48	1.33	mult,del,	5
1.5	1.4	mult,del,	5
1.52	1.36	mult,del,	5
1.57	1.38	mult,del,	5
1.59	1.35	mult,del,	5
1.45	1.24	mult,del,	5
1.58	1.39	mult,del,	5
1.61	1.4	mult,del,	5
1.63	1.42	mult,del,	5
1.22	1	mult,del,	5
1.18	1.08	mult,del,	5
1.28	1.1	mult,del,	5
1.34	1.09	mult,del,	5
1.39	1.2	mult,del,	5
1.34	1.21	mult,del,	5
1.37	1.23	mult,del,	5
1.39	1.27	mult,del,	5
1.3	1.21	mult,del,	5
1.32	1.23	mult,del,	5
1.23	1.13	mult,del,	5
1.27	1.13	mult,del,	5
1.2	1.14	mult,del,	5
1.28	1.22	mult,del,	5
1.7	1.28	POLG	6
1.8	1.33	POLG	6
2.01	1.58	POLG	6
2.01	1.68	POLG	6
1.81	1.52	POLG	6
1.91	1.58	POLG	6
2.03	1.64	POLG	6
2	1.67	POLG	6
2.07	1.62	POLG	6
2.45	1.66	POLG	6
1.85	1.7	POLG	6
1.77	1.28	POLG	6
1.43	1.2	POLG	6
1.64	1.34	POLG	6
1.66	1.4	POLG	6
1.75	1.48	POLG	6
1.65	1.46	POLG	6
2.21	1.86	POLG	6
1.4	1.13	POLG	6
1.47	1.16	POLG	6
1.85	1.5	POLG	6
1.91	1.09	POLG	6
1.81	1.12	POLG	6
2.17	1.13	POLG	6
2.35	1.55	POLG	6
2.07	1.39	POLG	6
2.02	1.36	POLG	6
2.05	1.37	POLG	6
2.03	1.32	POLG	6
2.08	1.47	POLG	6
2.32	1.25	POLG	6
1.79	1.09	POLG	6
1.68	1.06	POLG	6
1.85	1.01	POLG	6
1.87	1.08	POLG	6
2.52	1.46	POLG	6
2.47	1.5	POLG	6
2.33	1.32	POLG	6
2.14	1.3	POLG	6
2.27	1.32	POLG	6
2.37	1.3	POLG	6
2.24	1.32	POLG	6
2.12	1.21	POLG	6
2.18	1.14	POLG	6
2.17	1.17	POLG	6
1.96	1.33	POLG	6
1.71	1.08	POLG	6
1.88	1.05	POLG	6
1.79	1.06	POLG	6
1.24	1.1	POLG	7
1.27	1.12	POLG	7
1.34	1.12	POLG	7
1.33	1.15	POLG	7
1.36	1.16	POLG	7
1.34	1.17	POLG	7
1.38	1.13	POLG	7
1.32	1.14	POLG	7
1.29	1.15	POLG	7
1.61	1.31	POLG	7
1.48	1.19	POLG	7
1.46	1.23	POLG	7
1.51	1.3	POLG	7
1.51	1.33	POLG	7
1.54	1.27	POLG	7
1.47	1.21	POLG	7
1.46	1.21	POLG	7
1.55	1.3	POLG	7
1.55	1.3	POLG	7
1.55	1.28	POLG	7
1.49	1.29	POLG	7
1.67	1.37	POLG	7
1.68	1.4	POLG	7
1.67	1.38	POLG	7
1.73	1.41	POLG	7
1.81	1.48	POLG	7
1.79	1.51	POLG	7
1.7	1.38	POLG	7
1.59	1.33	POLG	7
1.5	1.29	POLG	7
1.67	1.38	POLG	7
1.63	1.4	POLG	7
1.66	1.46	POLG	7
1.14	1	POLG	7
1.2	1.06	POLG	7
1.31	1.11	POLG	7
1.3	1.18	POLG	7
1.24	1.11	POLG	7
1.14	1.04	POLG	7
1.05	0.95	POLG	7
1.12	1	POLG	7
1.05	0.95	POLG	7
1.14	0.94	POLG	7
1.13	0.97	POLG	7
1.07	0.99	POLG	7
1.07	0.99	POLG	7
1.17	1.04	POLG	7
1.46	1.33	POLG	7
1.34	1.24	POLG	7
1.43	1.24	POLG	7
1.48	1.17	POLG	7
1.48	1.3	POLG	7
1.37	1.22	POLG	8
1.43	0.99	POLG	8
1.31	1.06	POLG	8
1.25	0.98	POLG	8
1.32	0.99	POLG	8
1.29	1.07	POLG	8
1.3	1.04	POLG	8
1.32	1.04	POLG	8
1.33	1.09	POLG	8
1.38	1.12	POLG	8
1.39	1.04	POLG	8
1.36	1.22	POLG	8
1.38	1.08	POLG	8
1.47	1.1	POLG	8
1.42	1.06	POLG	8
1.45	0.98	POLG	8
1.46	1.02	POLG	8
1.47	1.14	POLG	8
1.55	1.09	POLG	8
1.3	1.17	POLG	8
1.16	1.03	POLG	8
1.15	1.06	POLG	8
1.22	1.01	POLG	8
1.24	1.06	POLG	8
1.29	1.12	POLG	8
1.25	1	POLG	8
1.33	1.07	POLG	8
1.22	0.96	POLG	8
1.32	1.02	POLG	8
1.33	1.09	POLG	8
1.28	1.08	POLG	8
1.46	1.1	POLG	8
1.51	1.07	POLG	8
1.4	1.15	POLG	8
1.37	1.15	POLG	8
1.47	1.19	POLG	8
1.45	1.18	POLG	8
1.4	1.17	POLG	8
1.32	1.04	POLG	8
1.4	1.06	POLG	8
1.35	1.05	POLG	8
1.36	1.07	POLG	8
1.43	1.19	POLG	8
1.34	1.02	POLG	8
1.3	0.94	POLG	8
1.29	0.99	POLG	8
1.35	1.11	POLG	8
1.26	1.02	POLG	8
1.3	1.03	POLG	8
1.31	1.14	POLG	8
1.21	1.05	POLG	8
1.33	1.04	POLG	8
1.28	1.05	POLG	8
1.47	1	POLG	8
1.38	1.11	POLG	8
1.4	1.17	POLG	8
1.34	1.08	POLG	8
1.34	1.1	POLG	8
1.33	1.04	POLG	8
1.36	1.13	POLG	8
1.34	0.91	POLG	8
1.14	1.04	POLG	9
1.16	1.07	POLG	9
1.16	1.05	POLG	9
1.2	1.1	POLG	9
1.25	1.08	POLG	9
1.27	1.09	POLG	9
1.25	1.12	POLG	9
1.22	1.12	POLG	9
1.2	1.1	POLG	9
1.31	1.16	POLG	9
1.31	1.16	POLG	9
1.32	1.14	POLG	9
1.31	1.17	POLG	9
1.29	1.14	POLG	9
1.24	1.11	POLG	9
1.39	1.21	POLG	9
1.31	1.18	POLG	9
1.35	1.19	POLG	9
1.4	1.17	POLG	9
1.36	1.18	POLG	9
1.29	1.16	POLG	9
1.19	1.11	POLG	9
1.24	1.16	POLG	9
1.37	1.2	POLG	9
1.35	1.2	POLG	9
1.37	1.24	POLG	9
1.5	1.23	POLG	9
1.33	1.2	POLG	9
1.29	1.2	POLG	9
1.24	1.15	POLG	9
1.22	1.1	POLG	9
1.28	1.17	POLG	9
1.33	1.18	POLG	9
1.36	1.19	POLG	9
1.54	1.23	POLG	9
1.47	1.25	POLG	9
1.32	1.22	POLG	9
1.32	1.24	POLG	9
1.33	1.21	POLG	9
1.39	1.28	POLG	9
1.13	1.07	POLG	9
1.47	1.28	POLG	9
1.5	1.33	POLG	9
1.32	1.2	POLG	9
1.24	1.14	POLG	9
1.8	1.44	POLG	9
1.18	1.1	POLG	9
1.24	1.06	POLG	9
1.23	1.09	POLG	9
1.52	1.38	POLG	9
1.55	1.39	POLG	9
1.56	1.35	POLG	9
1.66	1.39	POLG	9
1.84	1.47	POLG	9
1.82	1.43	POLG	9
1.54	1.35	POLG	9
1.44	1.32	POLG	9
1.45	1.25	POLG	9
1.13	0.98	TK2	10
1.17	1.04	TK2	10
1.35	1.15	TK2	10
1.39	1.12	TK2	10
1.15	1.04	TK2	10
1.12	1.04	TK2	10
1.04	0.93	TK2	10
1.07	0.94	TK2	10
1.1	0.96	TK2	10
1.14	1.02	TK2	10
1.08	1.01	TK2	10
1.2	1.11	TK2	10
1.19	1.11	TK2	10
1.47	1.16	TK2	10
1.43	1.24	TK2	10
1.44	1.22	TK2	10
1.46	1.25	TK2	10
1.47	1.2	TK2	10
1.59	1.38	TK2	10
1.2	1.08	TK2	10
1.18	1.02	TK2	10
1.06	0.95	TK2	10
1.16	1.04	TK2	10
1.24	1.17	TK2	10
1.39	1.26	TK2	10
1.22	1.13	TK2	10
1.11	0.96	TK2	10
1.11	0.91	TK2	10
1.09	0.96	TK2	10
1.06	0.91	TK2	10
1.13	0.95	TK2	10
0.95	0.83	TK2	10
0.89	0.81	TK2	10
1.1	0.96	TK2	10
0.86	0.79	TK2	10
1.11	0.9	TK2	10
1.33	1.03	TK2	10
1.38	1.03	TK2	10
1.31	1.06	TK2	10
1.41	1.04	TK2	10
1.24	1.03	TK2	10
1.34	1.04	TK2	10
1.29	1.02	TK2	10
1.32	1.08	TK2	10
1.29	1.01	TK2	10
1.24	1.03	TK2	10
1.5	1.11	TK2	10
1.51	1.1	TK2	10
1.38	1.1	TK2	10
1.28	0.99	TK2	10
1.24	1.01	TK2	10
1.33	1.16	TK2	10
1.49	1.22	TK2	10
1.37	1.07	TK2	10
1.29	1.14	TK2	10
1.36	1.07	TK2	10
1.24	1.03	TK2	10
1.25	0.95	TK2	10
1.3	1.05	DGUOK	11
1.37	0.99	DGUOK	11
1.44	1.12	DGUOK	11
1.28	1.05	DGUOK	11
1.25	0.95	DGUOK	11
1.18	0.86	DGUOK	11
1.13	0.95	DGUOK	11
1.1	0.88	DGUOK	11
1.12	0.94	DGUOK	11
1.2	0.96	DGUOK	11
1.21	0.97	DGUOK	11
1.28	0.95	DGUOK	11
1.27	0.95	DGUOK	11
1.3	0.98	DGUOK	11
1.27	1.06	DGUOK	11
1.26	1.01	DGUOK	11
1.36	1.08	DGUOK	11
1.27	0.98	DGUOK	11
1.23	0.99	DGUOK	11
1.31	1.09	DGUOK	11
1.38	1.09	DGUOK	11
1.43	1.08	DGUOK	11
1.38	1.15	DGUOK	11
1.33	1.08	DGUOK	11
1.25	0.94	DGUOK	11
1.38	1.08	DGUOK	11
1.37	1.08	DGUOK	11
1.36	1.16	DGUOK	11
1.35	0.99	DGUOK	11
1.29	1.07	DGUOK	11
1.38	1.11	DGUOK	11
1.37	1.12	DGUOK	11
1.27	1	DGUOK	11
1.38	1.09	DGUOK	11
1.41	1.17	DGUOK	11
1.48	1.09	DGUOK	11
1.38	1.19	DGUOK	11
1.64	1.19	DGUOK	11
1.5	1.13	DGUOK	11
1.44	1.22	DGUOK	11
1.43	1.2	DGUOK	11
1.35	1.14	DGUOK	11
1.32	1.06	DGUOK	11
1.34	1.08	DGUOK	11
1.29	1.07	DGUOK	11
1.32	1.04	DGUOK	11
1.21	0.98	DGUOK	11
1.25	1.05	DGUOK	11
1.25	0.99	DGUOK	11
1.32	1.13	DGUOK	11
1.32	1.18	DGUOK	11
1.36	1.1	DGUOK	11
1.39	1.18	DGUOK	11
1.37	1.15	DGUOK	11
1.47	1.23	DGUOK	11
1.37	1.12	DGUOK	11
1.34	1.13	DGUOK	11
1.33	1.02	DGUOK	11
1.26	1.02	DGUOK	11
1.24	1.07	DGUOK	11
1.28	1.17	SLC25A4	12
1.42	1.25	SLC25A4	12
1.15	1.17	SLC25A4	12
1.23	1.17	SLC25A4	12
1.31	1.22	SLC25A4	12
1.35	1.26	SLC25A4	12
1.3	1.23	SLC25A4	12
1.27	1.23	SLC25A4	12
1.12	1.1	SLC25A4	12
1.24	1.13	SLC25A4	12
1.25	1.16	SLC25A4	12
1.29	1.2	SLC25A4	12
1.29	1.22	SLC25A4	12
1.37	1.2	SLC25A4	12
1.41	1.24	SLC25A4	12
1.4	1.27	SLC25A4	12
1.25	1.23	SLC25A4	12
1.27	1.27	SLC25A4	12
1.38	1.18	SLC25A4	12
1.34	1.23	SLC25A4	12
1.34	1.32	SLC25A4	12
1.39	1.29	SLC25A4	12
1.38	1.29	SLC25A4	12
1.29	1.33	SLC25A4	12
1.28	1.24	SLC25A4	12
1.29	1.15	SLC25A4	12
1.4	1.27	SLC25A4	12
1.4	1.27	SLC25A4	12
1.37	1.29	SLC25A4	12
1.28	1.23	SLC25A4	12
1.34	1.26	SLC25A4	12
1.4	1.27	SLC25A4	12
1.52	1.33	SLC25A4	12
1.42	1.35	SLC25A4	12
1.55	1.39	SLC25A4	12
1.44	1.34	SLC25A4	12
1.32	1.26	SLC25A4	12
1.31	1.26	SLC25A4	12
1.64	1.35	SLC25A4	12
4.39	1.12	TK2	13
5.01	1.39	TK2	13
4.67	0.91	TK2	13
4.35	0.77	TK2	13
4.44	0.98	TK2	13
4.19	0.99	TK2	13
4.37	1.08	TK2	13
5.36	1.11	TK2	13
4.65	0.9	TK2	13
4.52	0.92	TK2	13
5.07	1.15	TK2	13
4.84	0.9	TK2	13
4.61	0.91	TK2	13
4.3	0.92	TK2	13
4.88	1.23	TK2	13
5.38	0.97	TK2	13
5.08	0.88	TK2	13
4.57	0.72	TK2	13
4.98	0.78	TK2	13
5.1	0.83	TK2	13
4.39	1.14	TK2	13
3.66	0.85	TK2	13
3.64	0.87	TK2	13
3.82	1.09	TK2	13
3.62	0.87	TK2	13
3.57	0.77	TK2	13
4.18	0.83	TK2	13
3.32	1.48	TK2	13
4.39	1.52	TK2	13
4.07	1.42	TK2	13
3.64	1.31	TK2	13
3.81	1.53	TK2	13
3.15	1.03	TK2	13
2.57	0.78	TK2	13
3.36	1.04	TK2	13
3.36	1.46	TK2	13
4.04	1.38	TK2	13
3.84	1	TK2	13
3.71	1.41	TK2	13
3.64	1.08	TK2	13
3.06	1.08	TK2	13
3.22	1.54	TK2	13
3.28	1.59	TK2	13
3.23	1.52	TK2	13
3.54	1.03	TK2	13
3.18	1.07	TK2	13
3	1.27	TK2	13
3.03	1.31	TK2	13
3	1.15	TK2	13
3.21	1.16	TK2	13
2.87	1.16	TK2	13
3.23	1.23	TK2	13
2.99	1.33	TK2	13
3.04	1.22	TK2	13
3.28	1.07	TK2	13
3.1	1.02	TK2	13
3.13	1.21	TK2	13
3.3	1.17	TK2	13
3.32	1.28	TK2	13
3.02	1.12	TK2	13
3.08	0.98	TK2	13
3.33	0.97	TK2	13
2.77	1.27	TK2	13
2.93	1.26	TK2	13
2.74	1.41	TK2	13
3.13	1.31	TK2	13
2.68	1.33	TK2	13
2.79	1.4	TK2	13
2.88	1.09	TK2	13
2.84	1.08	TK2	13
1.15	1.06	POLG	14
1.13	1.02	POLG	14
1.12	1.05	POLG	14
1.1	1.02	POLG	14
1.1	1	POLG	14
1.14	1.01	POLG	14
1.19	0.98	POLG	14
1.32	1.13	POLG	14
1.22	1.05	POLG	14
1.37	1.28	POLG	14
1.12	1.13	POLG	14
1.15	1.09	POLG	14
1.17	1.11	POLG	14
1.29	1.25	POLG	14
1.23	1.05	POLG	14
1.25	1.02	POLG	14
1.31	1.29	POLG	14
1.36	1.25	POLG	14
1.39	1.27	POLG	14
1.41	1.32	POLG	14
1.44	1.3	POLG	14
1.56	1.3	POLG	14
1.42	1.3	POLG	14
1.37	1.26	POLG	14
1.34	1.26	POLG	14
1.46	1.37	POLG	14
1.39	1.28	POLG	14
1.34	1.25	POLG	14
1.38	1.2	POLG	14
1.48	1.26	POLG	14
1.39	1.22	POLG	14
1.48	1.27	POLG	14
1.45	1.39	POLG	14
1.39	1.31	POLG	14
1.4	1.28	POLG	14
1.32	1.22	POLG	14
1.3	1.27	POLG	14
1.34	1.26	POLG	14
1.27	1.17	POLG	14
1.23	1.19	POLG	14
1.26	1.12	POLG	14
1.19	1.16	POLG	14
1.13	1.15	POLG	14
1.09	1.03	POLG	14
1.04	0.98	POLG	14
1.37	1.26	POLG	14
1.37	1.22	POLG	14
1.27	1.18	POLG	14
1.52	1.41	POLG	14
1.13	0.92	POLG	15
1.14	1.03	POLG	15
1.51	1.12	POLG	15
1.78	1.13	POLG	15
1.46	1.16	POLG	15
1.25	1.04	POLG	15
1.13	0.95	POLG	15
1.23	1	POLG	15
1.32	1.03	POLG	15
1.31	1.14	POLG	15
1.66	1.25	POLG	15
1.39	1.08	POLG	15
1.36	1.13	POLG	15
1.39	1.2	POLG	15
1.27	1.14	POLG	15
1.19	0.98	POLG	15
0.97	0.9	POLG	15
1.48	1.26	POLG	15
1.43	1.2	POLG	15
1.43	1.2	POLG	15
1.04	0.9	POLG	15
1.43	1.34	MFN2	16
1.5	1.35	MFN2	16
1.37	1.33	MFN2	16
1.52	1.28	MFN2	16
1.52	1.29	MFN2	16
1.33	0.97	MFN2	16
0.99	0.91	MFN2	16
0.98	0.88	MFN2	16
0.99	0.92	MFN2	16
1.06	0.97	MFN2	16
1.22	1.14	MFN2	16
1.18	1.08	MFN2	16
1.14	1.06	MFN2	16
1.19	1.04	MFN2	16
1.41	1.24	MFN2	16
1.22	1.18	MFN2	16
0.86	0.78	MFN2	16
0.97	0.89	MFN2	16
0.97	0.88	MFN2	16
1.13	0.91	unknown	17
0.99	0.92	unknown	17
0.93	0.82	unknown	17
1.03	0.95	unknown	17
1.1	0.94	unknown	17
1.08	0.95	unknown	17
1.13	0.98	unknown	17
1.26	1	unknown	17
1.15	0.91	unknown	17
1.04	0.88	unknown	17
1.09	0.92	unknown	17
1.15	0.98	unknown	17
1.37	1	unknown	17
1.23	0.94	unknown	17
1.16	0.95	unknown	17
1.62	1.1	unknown	17
1.14	0.95	unknown	17
1.43	1.14	unknown	17
1.38	1.06	unknown	17
1.21	1.02	unknown	17
1.39	1.11	unknown	17
1.22	0.92	unknown	17
1.56	1.05	unknown	17
1.32	1.09	unknown	17
1.45	1.1	unknown	17
1.45	1.13	unknown	17
1.38	1.04	unknown	17
1.32	1.11	unknown	17
1.35	1.14	unknown	17
1.44	1.11	unknown	17
1.76	1.37	RRM2B	18
1.75	1.46	RRM2B	18
1.85	1.44	RRM2B	18
2.08	1.57	RRM2B	18
1.92	1.35	RRM2B	18
1.92	1.48	RRM2B	18
1.93	1.45	RRM2B	18
1.55	1.37	RRM2B	18
1.55	1.55	RRM2B	18
2.02	1.51	RRM2B	18
2	1.56	RRM2B	18
2.28	1.47	RRM2B	18
1.83	1.43	RRM2B	18
1.69	1.25	RRM2B	18
1.49	1.27	RRM2B	18
1.53	1.37	RRM2B	18
1.74	1.42	RRM2B	18
1.72	1.48	RRM2B	18
1.81	1.61	RRM2B	18
1.91	1.57	RRM2B	18
1.66	1.48	RRM2B	18
1.73	1.38	RRM2B	18
1.79	1.56	RRM2B	18
1.76	1.56	RRM2B	18
1.91	1.6	RRM2B	18
1.88	1.65	RRM2B	18
1.76	1.56	RRM2B	18
1.64	1.48	RRM2B	18
1.78	1.23	RRM2B	18
1.75	1.23	RRM2B	18
1.96	1.26	RRM2B	18
1.82	1.19	RRM2B	18
1.72	1.24	RRM2B	18
1.63	1.23	RRM2B	18
1.74	1.31	RRM2B	18
2.03	1.35	RRM2B	18
1.72	1.32	RRM2B	18
1.88	1.27	RRM2B	18
1.71	1.33	RRM2B	18
1.56	1.25	RRM2B	18
1.67	1.21	RRM2B	18
1.67	1.23	RRM2B	18
1.81	1.25	RRM2B	18
1.99	1.21	RRM2B	18
1.93	1.38	RRM2B	18
1.98	1.33	RRM2B	18
1.87	1.25	RRM2B	18
1.68	1.21	RRM2B	18
1.68	1.32	RRM2B	18
1.94	1.27	RRM2B	18
1.9	1.26	RRM2B	18
1.66	1.24	RRM2B	18
1.73	1.28	RRM2B	18
1.71	1.39	RRM2B	18
2.12	1.41	RRM2B	18
1.9	1.28	RRM2B	18
1.86	1.31	RRM2B	18
1.78	1.29	RRM2B	18
1.8	1.27	RRM2B	18
1.94	1.29	RRM2B	18
1.7	1.29	RRM2B	18
1.84	1.35	RRM2B	18
1.83	1.19	RRM2B	18
1.61	1.34	RRM2B	18
1.8	1.43	RRM2B	18
2.01	1.32	RRM2B	18
2	1.32	RRM2B	18
1.98	1.23	RRM2B	18
1.96	1.14	RRM2B	18
1.69	1.25	RRM2B	18
1.9	1.35	RRM2B	18
1.79	1.28	RRM2B	18
2.17	1.26	RRM2B	18
1.57	1.15	RRM2B	18
1.72	1.18	RRM2B	18
1.98	1.25	RRM2B	18
1.71	1.21	RRM2B	18
2.2	1.46	MT-TL1	19
2.54	1.63	MT-TL1	19
2.12	1.45	MT-TL1	19
3.27	1.97	MT-TL1	19
2.19	1.47	MT-TL1	19
2.49	1.75	MT-TL1	19
3.2	1.73	MT-TL1	19
2.13	1.37	MT-TL1	19
2.55	1.81	MT-TL1	19
2.62	1.77	MT-TL1	19
2.16	1.73	MT-TL1	19
2.6	1.86	MT-TL1	19
2.36	1.81	MT-TL1	19
2.53	1.65	MT-TL1	19
3.05	1.88	MT-TL1	19
2.12	1.52	MT-TL1	19
2.26	1.5	MT-TL1	19
2.65	1.86	MT-TL1	19
2.51	1.63	MT-TL1	19
2.09	1.41	MT-TL1	19
2.39	1.74	MT-TL1	19
2.96	1.96	MT-TL1	19
1.75	1.23	MT-TL1	19
1.55	1.19	MT-TL1	19
1.82	1.29	MT-TL1	19
1.62	1.25	MT-TL1	19
1.77	1.28	MT-TL1	19
1.55	1.3	MT-TL1	19
1.52	1.28	MT-TL1	19
1.75	1.36	MT-TL1	19
1.75	1.41	MT-TL1	19
1.74	1.32	MT-TL1	19
1.77	1.59	MT-TL1	19
2.26	1.47	MT-TL1	19
1.77	1.37	MT-TL1	19
1.73	1.27	MT-TL1	19
1.75	1.29	MT-TL1	19
1.53	1.29	MT-TL1	19
1.57	1.39	MT-TL1	19
1.81	1.38	MT-TL1	19
1.72	1.46	MT-TL1	19
1.85	1.45	MT-TL1	19
1.99	1.6	MT-TL1	19
1.77	1.43	MT-TL1	19
1.91	1.49	MT-TL1	19
2.33	1.62	MT-TL1	19
1.76	1.52	MT-TL1	19
2.17	1.57	MT-TL1	19
1.84	1.44	MT-TL1	19
1.65	1.45	MT-TL1	19
1.85	1.42	MT-TL1	19
1.66	1.42	MT-TL1	19
2.03	1.55	MT-TL1	19
1.74	1.42	MT-TL1	19
2.01	1.6	MT-TL1	19
2.05	1.65	MT-TL1	19
1.74	1.46	MT-TL1	19
1.85	1.44	MT-TL1	19
1.83	1.42	MT-TL1	19
1.77	1.5	MT-TL1	19
1.79	1.48	MT-TL1	19
1.85	1.49	MT-TL1	19
1.75	1.45	MT-TL1	19
2.04	1.6	MT-TL1	19
2	1.55	MT-TL1	19
2.1	1.54	MT-TL1	19
1.72	1.56	MT-TL1	19
1.94	1.59	MT-TL1	19
2.35	1.99	MT-TL1	19
1.88	1.62	MT-TL1	19
1.83	1.58	MT-TL1	19
1.78	1.48	MT-TL1	19
1.7	1.43	MT-TL1	19
1.74	1.49	MT-TL1	19
1.72	1.51	MT-TL1	19
1.74	1.48	MT-TL1	19
1.95	1.48	MT-TL1	19
1.69	1.49	MT-TL1	19
1.75	1.48	MT-TL1	19
1.89	1.6	MT-TL1	19
1.88	1.55	MT-TL1	19
2.35	1.74	MT-TL1	19
2.17	1.58	MT-TL1	19
2.28	1.7	MT-TL1	19
2.35	1.29	MT-TL1	20
2.16	1.33	MT-TL1	20
2.35	1.32	MT-TL1	20
2.14	1.22	MT-TL1	20
2.21	1.29	MT-TL1	20
2.46	1.47	MT-TL1	20
2.35	1.4	MT-TL1	20
2.23	1.27	MT-TL1	20
2.24	1.25	MT-TL1	20
2.27	1.32	MT-TL1	20
2.35	1.35	MT-TL1	20
2.4	1.36	MT-TL1	20
2.47	1.56	MT-TL1	20
2.45	1.47	MT-TL1	20
2.32	1.39	MT-TL1	20
2.41	1.37	MT-TL1	20
2.45	1.46	MT-TL1	20
2.46	1.39	MT-TL1	20
2.33	1.41	MT-TL1	20
2.46	1.36	MT-TL1	20
2.35	1.37	MT-TL1	20
2.36	1.33	MT-TL1	20
2.09	1.19	MT-TL1	20
2.18	1.23	MT-TL1	20
2.22	1.38	MT-TL1	20
2.36	1.36	MT-TL1	20
2.43	1.44	MT-TL1	20
2.72	1.41	MT-TL1	20
2.51	1.37	MT-TL1	20
2.48	1.31	MT-TL1	20
2.24	1.29	MT-TL1	20
2.24	1.45	MT-TL1	20
2.71	1.52	MT-TL1	20
2.6	1.41	MT-TL1	20
2.3	1.26	MT-TL1	20
2.23	1.42	MT-TL1	20
2.34	1.4	MT-TL1	20
2.34	1.51	MT-TL1	20
2.31	1.28	MT-TL1	20
2.12	1.28	MT-TL1	20
2.27	1.27	MT-TL1	20
2.45	1.27	MT-TL1	20
2.38	1.15	MT-TL1	20
2.42	1.23	MT-TL1	20
2.32	1.37	MT-TL1	20
2.37	1.31	MT-TL1	20
2.48	1.31	MT-TL1	20
2.52	1.41	MT-TL1	20
2.65	1.49	MT-TL1	20
2.59	1.48	MT-TL1	20
2.55	1.47	MT-TL1	20
2.82	1.54	MT-TL1	20
2.85	1.69	MT-TL1	20
2.89	1.63	MT-TL1	20
2.77	1.62	MT-TL1	20
2.91	1.68	MT-TL1	20
2.86	1.8	MT-TL1	20
2.84	1.67	MT-TL1	20
2.9	1.66	MT-TL1	20
2.78	1.63	MT-TL1	20
2.78	1.49	MT-TL1	20
2.63	1.35	MT-TL1	20
2.76	1.56	MT-TL1	20
2.58	1.36	MT-TL1	20
2.72	1.36	MT-TL1	20
2.76	1.43	MT-TL1	20
2.91	1.43	MT-TL1	20
2.76	1.75	MT-TL1	20
2.55	1.68	MT-TL1	20
2.73	1.55	MT-TL1	20
3.09	1.86	MT-TL1	20
2.9	1.88	MT-TL1	20
2.82	1.87	MT-TL1	20
2.9	1.7	MT-TL1	20
2.95	1.82	MT-TL1	20
3.04	1.74	MT-TL1	20
3.01	1.98	MT-TL1	20
3.42	2.27	MT-TL1	20
3.12	1.92	MT-TL1	20
3.16	1.86	MT-TL1	20
3.03	1.8	MT-TL1	20
3.13	1.72	MT-TL1	20
3.08	1.6	MT-TL1	20
3.21	1.74	MT-TL1	20
2.95	1.59	MT-TL1	20
2.45	1.46	MT-TL1	20
2.83	1.64	MT-TL1	20
3.06	1.48	MT-TL1	20
3.17	1.85	MT-TL1	20
3.28	1.74	MT-TL1	20
3.28	1.85	MT-TL1	20
3.31	1.72	MT-TL1	20
3.36	1.95	MT-TL1	20
3.54	1.94	MT-TL1	20
3.39	1.67	MT-TL1	20
3.26	1.57	MT-TL1	20
3.15	1.58	MT-TL1	20
2.78	1.46	MT-TL1	20
2.88	1.69	MT-TL1	20
3.08	2.25	MT-TL1	20
2.78	1.81	MT-TL1	20
2.71	1.78	MT-TL1	20
2.68	1.79	MT-TL1	20
2.7	1.78	MT-TL1	20
2.93	1.8	MT-TL1	20
2.95	2.15	MT-TL1	20
3.44	2.2	MT-TL1	20
2.76	1.77	MT-TL1	20
2.83	1.79	MT-TL1	20
2.67	1.78	MT-TL1	20
2.89	1.89	MT-TL1	20
3.35	1.95	MT-TL1	20
2.65	1.61	MT-TL1	20
2.96	1.7	MT-TL1	20
3.04	1.64	MT-TL1	20
2.57	1.48	MT-TL1	20
2.53	1.6	MT-TL1	20
2.11	1.51	MT-TL1	20
2.49	1.5	MT-TL1	20
2.2	1.33	MT-TL1	20
3.14	1.67	MT-TL1	20
3.14	1.74	MT-TL1	20
2.7	1.66	MT-TL1	20
2.65	1.66	MT-TL1	20
3.13	1.76	MT-TL1	20
3.39	1.71	MT-TL1	20
3.36	1.7	MT-TL1	20
3.63	1.85	MT-TL1	20
3.69	1.82	MT-TL1	20
3.56	1.87	MT-TL1	20
2.91	1.82	MT-TL1	20
3.38	1.95	MT-TL1	20
3.46	1.76	MT-TL1	20
3.76	2.36	MT-TL1	20
3.4	1.84	MT-TL1	20
3.31	1.56	MT-TL1	20
3.5	1.5	MT-TL1	20
3.99	1.49	MT-TL1	20
3.25	1.68	MT-TL1	20
1.4	1.17	MT-ND6	21
1.39	1.21	MT-ND6	21
1.41	1.25	MT-ND6	21
1.31	1.17	MT-ND6	21
1.29	1.12	MT-ND6	21
1.21	1.1	MT-ND6	21
1.18	1.1	MT-ND6	21
1.36	1.2	MT-ND6	21
1.4	1.26	MT-ND6	21
1.37	1.26	MT-ND6	21
1.34	1.24	MT-ND6	21
1.16	1.04	MT-ND6	21
1.26	1.13	MT-ND6	21
1.27	1.17	MT-ND6	21
1.17	1.05	MT-ND6	21
1.14	1.01	MT-ND6	21
1.22	1.11	MT-ND6	21
1.21	1.04	MT-ND6	21
1.21	1.02	MT-ND6	21
1.19	1.07	MT-ND6	21
1.33	1.2	MT-ND6	21
1.38	1.28	MT-ND6	21
0.9	0.79	MT-ND6	21
1	0.84	MT-ND6	21
1.01	0.92	MT-ND6	21
0.94	0.84	MT-ND6	21
1.15	0.93	MT-ND6	21
1.23	1.07	MT-ND6	21
1.22	1.04	MT-ND6	21
1.15	1.07	MT-ND6	21
1.07	0.96	MT-ND6	21
1.06	1.01	MT-ND6	21
1.11	1.05	MT-ND6	21
1.15	1.04	MT-ND6	21
1.31	1.22	MT-ND6	21
1.22	1.1	MT-ND6	21
1.31	1.15	MT-ND6	21
1.28	1.12	MT-ND6	21
1.27	1.15	MT-ND6	21
1.21	1.15	MT-ND6	21
1.15	1.13	MT-ND6	21
1.1	0.99	MT-ND6	21
0.86	0.81	MT-ND6	21
1.02	0.92	MT-ND6	21
1.01	0.93	MT-ND6	21
2.12	1.02	MT-TQ	22
1.98	1.16	MT-TQ	22
1.99	1.11	MT-TQ	22
2.06	1.16	MT-TQ	22
2.09	1.08	MT-TQ	22
2.23	1.18	MT-TQ	22
2.12	1.15	MT-TQ	22
2.11	1.15	MT-TQ	22
2.15	1.13	MT-TQ	22
2.26	1.14	MT-TQ	22
2.3	1.11	MT-TQ	22
2.33	1.33	MT-TQ	22
2.46	1.14	MT-TQ	22
2.38	1.02	MT-TQ	22
2.27	1.1	MT-TQ	22
2.42	1.16	MT-TQ	22
2.3	1.15	MT-TQ	22
2.38	1.19	MT-TQ	22
2.39	1.24	MT-TQ	22
2.48	1.3	MT-TQ	22
2.36	1.2	MT-TQ	22
2.3	1.32	MT-TQ	22
2.38	1.27	MT-TQ	22
2.43	1.33	MT-TQ	22
2.23	1.27	MT-TQ	22
2.33	1.18	MT-TQ	22
2.56	1.12	MT-TQ	22
2.41	1.13	MT-TQ	22
2.53	1.2	MT-TQ	22
2.29	1.16	MT-TQ	22
2.44	1.34	MT-TQ	22
2.35	1.17	MT-TQ	22
2.33	1.22	MT-TQ	22
2.34	1.16	MT-TQ	22
2.26	1.32	MT-TQ	22
2.45	1.21	MT-TQ	22
2.44	1.27	MT-TQ	22
2.46	1.19	MT-TQ	22
2.38	1.15	MT-TQ	22
2.46	1.11	MT-TQ	22
2.48	1.26	MT-TQ	22
2.41	1.2	MT-TQ	22
2.56	1.25	MT-TQ	22
2.49	1.23	MT-TQ	22
2.52	1.12	MT-TQ	22
2.56	1.42	MT-TQ	22
2.62	1.55	MT-TQ	22
2.47	1.47	MT-TQ	22
2.5	1.15	MT-TQ	22
2.66	1.23	MT-TQ	22
2.63	1.26	MT-TQ	22
2.42	1.14	MT-TQ	22
2.53	1.21	MT-TQ	22
2.6	1.12	MT-TQ	22
2.57	1.23	MT-TQ	22
1.07	0.95	MT-TL1	23
1.15	0.98	MT-TL1	23
1.18	1	MT-TL1	23
1.03	1.02	MT-TL1	23
1.02	0.91	MT-TL1	23
1.08	1.04	MT-TL1	23
0.97	0.97	MT-TL1	23
1.01	0.98	MT-TL1	23
0.98	0.99	MT-TL1	23
1.01	0.97	MT-TL1	23
1.02	0.97	MT-TL1	23
1.09	0.97	MT-TL1	23
1.02	0.99	MT-TL1	23
1.12	1.04	MT-TL1	23
1.11	1.04	MT-TL1	23
1.14	1.04	MT-TL1	23
1.09	1.06	MT-TL1	23
1.22	1.06	MT-TL1	23
1	1	MT-TL1	23
1.13	1.04	MT-TL1	23
1.1	1.01	MT-TL1	23
1.09	1.04	MT-TL1	23
1.11	1.03	MT-TL1	23
1.09	1	MT-TL1	23
1.19	1.03	MT-TL1	23
1.13	1.02	MT-TL1	23
1.09	1.06	MT-TL1	23
1.04	1	MT-TL1	23
1.09	1.04	MT-TL1	23
1.12	1	MT-TL1	23
1.11	1.04	MT-TL1	23
1.11	1.06	MT-TL1	23
1.09	1.03	MT-TL1	23
1.14	1.16	MT-TL1	23
1.16	1.06	MT-TL1	23
1.16	1.11	MT-TL1	23
1.1	1.1	MT-TL1	23
1.25	1.11	MT-TL1	23
1.19	1.1	MT-TL1	23
1.24	1.1	MT-TL1	23
1.16	1.02	MT-TL1	23
1.06	1.04	MT-TL1	23
1.16	1.02	MT-TL1	23
1.25	1.08	MT-TL1	23
1.26	1.09	MT-TL1	23
1.25	1.11	MT-TL1	23
1.27	1.11	MT-TL1	23
1.26	1.1	MT-TL1	23
1.25	1.04	MT-TL1	23
1.34	1.06	MT-TL1	23
1.25	1.08	MT-TL1	23
1.12	0.98	MT-TL1	23
1.02	0.93	MT-TL1	23
1.21	1.07	MT-TL1	23
1.1	1.08	MT-TL1	23
1.27	1.11	MT-TL1	23
1.16	1.16	MT-TL1	23
1.38	1.11	MT-TL1	23
1.33	1.15	MT-TL1	23
1.29	1.17	MT-TL1	23
1.37	1.18	MT-TL1	23
1.28	1.15	MT-TL1	23
1.12	1.06	MT-TL1	23
1.05	1.01	MT-TL1	23
1.16	1.06	MT-TL1	23
1.22	1.15	MT-TL1	23
1.2	1.14	MT-TL1	23
1.2	1.14	MT-TL1	23
1.16	1.06	MT-TL1	23
1.06	1.07	MT-TL1	23
1.16	1.12	MT-TL1	23
1.17	1.14	MT-TL1	23
1.31	1.12	MT-TL1	23
1.27	1.11	MT-TL1	23
1.2	1.13	MT-TL1	23
1.18	1.11	MT-TL1	23
1.21	1.09	MT-TL1	23
1.16	1.07	MT-TL1	23
1.09	1.05	MT-TL1	23
1.1	1.03	MT-TL1	23
1.1	1.04	MT-TL1	23
1.11	1.07	MT-TL1	23
1.12	1.06	MT-TL1	23
1.12	1.05	MT-TL1	23
1.14	1.08	MT-TL1	23
1.11	1.07	MT-TL1	23
1.03	1.07	MT-TL1	23
1.29	0.92	MT-TL1	24
1.31	0.93	MT-TL1	24
1.22	0.97	MT-TL1	24
1.3	1.06	MT-TL1	24
1.28	1.03	MT-TL1	24
1.38	1.09	MT-TL1	24
1.27	1	MT-TL1	24
1.34	1.07	MT-TL1	24
1.43	1.17	MT-TL1	24
1.46	1.13	MT-TL1	24
1.48	1.09	MT-TL1	24
1.3	1.02	MT-TL1	24
1.12	0.83	MT-TL1	24
1.36	1.03	MT-TL1	24
1.23	0.97	MT-TL1	24
1.39	1.05	MT-TL1	24
1.26	0.94	MT-TL1	24
1.31	0.97	MT-TL1	24
1.49	1.06	MT-TL1	24
1.53	1.13	MT-TL1	24
1.66	1.22	MT-TL1	24
1.44	1.19	MT-TL1	24
1.52	1.21	MT-TL1	24
1.63	1.3	MT-TL1	24
1.67	1.27	MT-TL1	24
1.38	1.12	MT-TL1	24
1.19	1.04	MT-TL1	24
1.31	1.06	MT-TL1	24
1.13	0.96	MT-TL1	24
1.26	1.03	MT-TL1	24
1.24	1.02	MT-TL1	24
1.28	1.04	MT-TL1	24
1.3	1.12	MT-TL1	24
1.58	1.15	MT-TL1	24
1.43	1.1	MT-TL1	24
1.3	1.08	MT-TL1	24
1.18	1.03	MT-TL1	24
1.24	1.03	MT-TL1	24
1.21	0.99	MT-TL1	24
1.37	1.11	MT-TL1	24
1.04	0.92	MT-TL1	24
1.06	0.91	MT-TL1	24
1.11	0.94	MT-TL1	24
1.01	0.89	MT-TL1	24
1.06	0.85	MT-TL1	24
1.03	0.83	MT-TL1	24
1.03	0.86	MT-TL1	24
1.05	0.89	MT-TL1	24
1.2	0.97	MT-TL1	24
1.24	0.95	MT-TL1	24
1.19	1	MT-TL1	24
1.27	1.03	MT-TL1	24
1.41	1.15	MT-TL1	24
1.4	1.18	MT-TL1	24
1.57	1.15	MT-TL1	24
1.57	1.16	MT-TL1	24
1.45	1.08	MT-TL1	24
1.44	1.13	MT-TL1	24
1.22	1.03	MT-TL1	24
1.29	0.99	MT-TL1	24
1.14	0.93	MT-TL1	24
1.03	0.87	MT-TL1	24
1.07	0.89	MT-TL1	24
1.11	0.9	MT-TL1	24
1.12	0.94	MT-TL1	24
1.19	1	MT-TL1	24
1.25	1.04	MT-TL1	24
1.31	1.01	MT-TL1	24
1.19	0.97	MT-TL1	24
1.7	1.09	MT-TL1	26
1.65	1.14	MT-TL1	26
1.79	1.18	MT-TL1	26
1.84	1.18	MT-TL1	26
1.69	1.24	MT-TL1	26
1.88	1.3	MT-TL1	26
1.7	1.17	MT-TL1	26
1.91	1.13	MT-TL1	26
1.9	1.24	MT-TL1	26
1.74	1.18	MT-TL1	26
1.81	1.28	MT-TL1	26
1.9	1.35	MT-TL1	26
1.85	1.49	MT-TL1	26
1.97	1.38	MT-TL1	26
1.75	1.33	MT-TL1	26
1.97	1.41	MT-TL1	26
1.82	1.45	MT-TL1	26
1.68	1.63	MT-TL1	26
1.82	1.52	MT-TL1	26
1.85	1.33	MT-TL1	26
1.69	1.24	MT-TL1	26
1.98	1.19	MT-TL1	26
1.78	1.34	MT-TL1	26
1.37	1.39	MT-TL1	26
2.08	1.28	MT-TL1	26
2.13	1.37	MT-TL1	26
1.68	1.97	MT-TL1	26
1.9	1.28	MT-TL1	26
2.34	1.19	MT-TL1	26
3.05	1.3	MT-TL1	26
1.88	1.15	MT-TL1	26
1.8	1.29	MT-TL1	26
1.86	1.25	MT-TL1	26
2.51	1.27	MT-TL1	26
1.92	1.19	MT-TL1	26
1.93	1.24	MT-TL1	26
1.66	1.33	MT-TL1	26
1.7	1.25	MT-TL1	26
1.67	1.27	MT-TL1	26
1.68	1.22	MT-TL1	26
1.64	1.18	MT-TL1	26
1.71	1.23	MT-TL1	26
1.74	1.19	MT-TL1	26
1.66	1.18	MT-TL1	26
1.64	1.17	MT-TL1	26
1.56	1.19	MT-TL1	26
2.01	1.17	MT-TL1	26
2.77	1.14	MT-TL1	26
1.7	1.1	MT-TL1	26
1.76	1.4	MT-TL1	26
1.72	1.14	MT-TL1	26
1.61	1.15	MT-TL1	26
2.55	1.14	MT-TL1	26
1.68	1.33	MT-TL1	26
1.58	1.17	MT-TL1	26
1.58	1.37	MT-TL1	26
1.92	1.3	MT-TL1	26
1.63	1.15	MT-TL1	26
1.9	1.1	MT-TL1	26
1.77	1.15	MT-TL1	26
1.72	1.07	MT-TL1	26
1.57	1	MT-TL1	26
1.53	1.28	MT-TL1	26
1.42	1.18	MT-TL1	26
1.65	1.21	MT-TL1	26
1.48	1.18	MT-TL1	26
2.17	1.25	MT-TL1	26
1.69	1.2	MT-TL1	26
2.42	1.2	MT-TL1	26
1.75	1.14	MT-TL1	26
1.59	1.17	MT-TL1	26
2.2	1.1	MT-TL1	26
2.49	1.15	MT-TL1	26
1.53	1.03	MT-TL1	26
2.03	1.21	MT-TL1	26
1.6	1.08	MT-TL1	26
1.89	1.22	MT-TL1	26
1.45	1.08	MT-TL1	26
1.57	1.17	MT-TL1	26
1.47	1.14	MT-TL1	26
1.02	0.91	single del,	28
1.01	0.92	single del,	28
1.11	0.98	single del,	28
1.11	1.04	single del,	28
1.1	1.03	single del,	28
1.02	1.05	single del,	28
1	0.98	single del,	28
1.05	0.99	single del,	28
1.1	1.03	single del,	28
1.15	1.08	single del,	28
1.24	1.14	single del,	28
1.28	1.17	single del,	28
1.31	1.22	single del,	28
1.32	1.19	single del,	28
1.31	1.14	single del,	28
1.16	1.05	single del,	28
1.22	1.1	single del,	28
1.1	1	single del,	28
1.08	1.03	single del,	28
1.09	1	single del,	28
1.14	1.03	single del,	28
1.13	1.04	single del,	28
1.13	1.1	single del,	28
1.14	1.04	single del,	28
1.15	1.01	single del,	28
1.19	0.99	single del,	28
1.11	1	single del,	28
1.2	1.08	single del,	28
1.19	0.97	single del,	28
1.17	1.05	single del,	28
1.34	1.17	single del,	28
1.37	1.23	single del,	28
1.27	1.17	single del,	28
1.34	1.2	single del,	28
1.11	0.85	single del,	28
1.17	0.97	single del,	28
1.24	1	single del,	28
1.11	0.96	single del,	28
1.24	1.03	single del,	28
1.08	0.94	single del,	28
1.11	0.94	single del,	28
1.01	0.89	single del,	28
1.06	0.93	single del,	28
1.1	0.93	single del,	28
1.03	0.88	single del,	28
1.14	0.97	single del,	28
1.19	1.04	single del,	28
1.16	0.97	single del,	28
1.26	1.06	single del,	28
1.2	1.04	single del,	28
1.37	1.12	single del,	28
1.16	1.02	single del,	28
1.24	1.08	single del,	28
1.22	1.05	single del,	28
1.27	1.14	single del,	28
1.41	1.2	single del,	28
1.44	1.19	single del,	28
1.37	1.1	single del,	28
1.34	1.1	single del,	28
1.19	1.07	single del,	28
1.24	1.11	single del,	28
1.27	1.08	single del,	28
1.3	1.15	single del,	28
1.23	1.07	single del,	28
1.15	1	single del,	28
1.08	1	single del,	28
1.14	1.01	single del,	28
1.13	1	single del,	28
1.19	1.06	single del,	28
1.22	1.07	single del,	28
1.28	1.14	single del,	28
1.37	1.18	single del,	28
1.37	1.13	single del,	28
1.39	1.19	single del,	28
2.16	1.24	single del,	29
2.18	1.41	single del,	29
1.89	1.26	single del,	29
2.79	1.17	single del,	29
2.26	1.22	single del,	29
2.19	1.6	single del,	29
2.96	1.37	single del,	29
2.29	1.53	single del,	29
2.37	1.35	single del,	29
2.17	1.54	single del,	29
2.48	1.71	single del,	29
2.36	1.54	single del,	29
2.27	1.28	single del,	29
2.23	1.59	single del,	29
2.4	1.52	single del,	29
2.48	1.52	single del,	29
2.09	1.28	single del,	29
2.12	1.41	single del,	29
2.31	1.32	single del,	29
1.94	1.03	single del,	29
2.32	1.18	single del,	29
1.99	1.17	single del,	29
2.26	1.25	single del,	29
2.32	1.41	single del,	29
2.21	1.54	single del,	29
1.4	1.06	single del,	30
1.48	1.11	single del,	30
1.46	1.17	single del,	30
1.5	1.17	single del,	30
1.55	1.21	single del,	30
1.45	1.18	single del,	30
1.41	1.18	single del,	30
1.47	1.16	single del,	30
1.58	1.21	single del,	30
1.62	1.26	single del,	30
1.55	1.25	single del,	30
1.6	1.35	single del,	30
1.69	1.32	single del,	30
1.61	1.31	single del,	30
1.62	1.23	single del,	30
1.6	1.29	single del,	30
1.65	1.29	single del,	30
1.61	1.3	single del,	30
1.64	1.27	single del,	30
1.65	1.26	single del,	30
1.58	1.23	single del,	30
1.5	1.2	single del,	30
1.64	1.31	single del,	30
1.36	1.02	single del,	30
1.31	1.09	single del,	30
1.43	1.12	single del,	30
1.23	1.11	single del,	30
1.23	1.08	single del,	30
1.47	1.17	single del,	30
1.36	1.14	single del,	30
1.56	1.14	single del,	30
1.45	1.1	single del,	30
1.3	1.04	single del,	30
1.25	1.02	single del,	30
1.29	1.01	single del,	30
1.19	1.06	single del,	30
1.42	1.12	single del,	30
1.3	1.1	single del,	30
1.04	0.95	single del,	31
1.01	0.96	single del,	31
1.12	1.04	single del,	31
1.15	1.04	single del,	31
1.14	0.98	single del,	31
1.08	1.03	single del,	31
1.13	1.1	single del,	31
1.19	1.1	single del,	31
1.08	1.05	single del,	31
1.07	1	single del,	31
1.04	0.95	single del,	31
1.15	1.03	single del,	31
1.11	1.05	single del,	31
1.23	1.13	single del,	31
1.27	1.17	single del,	31
1.8	1.41	single del,	31
1.38	1.27	single del,	31
1.45	1.32	single del,	31
1.33	1.27	single del,	31
1.24	1.18	single del,	31
1.39	1.27	single del,	31
1.35	1.27	single del,	31
1.35	1.26	single del,	31
0.94	0.88	single del,	31
1.05	0.94	single del,	31
0.99	0.95	single del,	31
1.11	1	single del,	31
1.08	0.99	single del,	31
1.06	0.96	single del,	31
1.02	0.96	single del,	31
1.07	0.97	single del,	31
1.16	1.04	single del,	31
1.01	0.94	single del,	31
0.92	0.91	single del,	31
1.09	0.99	single del,	31
1	0.95	single del,	31
0.91	0.92	single del,	31
1.16	0.98	single del,	31
1.27	1.05	single del,	31
1.21	1.05	single del,	31
1.14	1.03	single del,	31
1.22	1.21	single del,	31
1.21	1.2	single del,	31
1.16	1.03	single del,	31
1.18	1.03	single del,	31
1.24	1.05	single del,	31
1.39	1.18	single del,	31
1.01	0.93	single del,	31
1.19	1.04	single del,	31
1.26	1.12	single del,	31
1.5	1.25	single del,	31
1.24	1.12	single del,	31
1.23	1.1	single del,	31
1.3	1.14	single del,	31
1.21	1.04	single del,	31
1.28	1.02	single del,	32
1.33	1.02	single del,	32
1.36	1.07	single del,	32
1.43	1.07	single del,	32
1.35	1.08	single del,	32
1.47	1.19	single del,	32
1.43	1.08	single del,	32
1.51	1.12	single del,	32
1.51	1.18	single del,	32
1.51	1.18	single del,	32
1.43	1.11	single del,	32
1.42	1.16	single del,	32
1.38	1.13	single del,	32
1.3	1.09	single del,	32
1.29	0.99	single del,	32
1.38	1.11	single del,	32
1.41	1.11	single del,	32
1.53	1.18	single del,	32
1.42	1.14	single del,	32
1.6	1.24	single del,	32
1.6	1.21	single del,	32
1.58	1.26	single del,	32
1.45	1.17	single del,	32
1.43	1.14	single del,	32
1.64	1.13	single del,	32
1.69	1.25	single del,	32
1.58	1.21	single del,	32
1.53	1.16	single del,	32
1.52	1.24	single del,	32
1.65	1.25	single del,	32
1.52	1.17	single del,	32
1.21	0.87	single del,	32
1.14	0.87	single del,	32
1.07	0.76	single del,	32
1.13	0.87	single del,	32
1.12	0.9	single del,	32
1.24	0.97	single del,	32
1.27	0.98	single del,	32
1.29	0.96	single del,	32
1.26	0.91	single del,	32
1.38	1.07	single del,	32
1.36	0.92	single del,	32
1.36	1.03	single del,	32
1.35	1.07	single del,	32
1.33	0.99	single del,	32
1.3	1	single del,	32
1.29	1.02	single del,	32
1.31	1.03	single del,	32
1.19	0.98	single del,	32
1.22	0.8	single del,	32
1.07	0.89	single del,	33
1	0.86	single del,	33
1.03	0.92	single del,	33
1.06	0.94	single del,	33
1.09	0.92	single del,	33
1.22	0.94	single del,	33
1.1	0.98	single del,	33
1.22	0.99	single del,	33
1.18	1.04	single del,	33
1.19	1.03	single del,	33
1.1	1.04	single del,	33
1.22	1.06	single del,	33
1.13	1.09	single del,	33
1.14	1.13	single del,	33
1.2	1.12	single del,	33
1.25	1.11	single del,	33
1.29	1.15	single del,	33
1.22	1.16	single del,	33
1.23	1.06	single del,	33
1.17	1.04	single del,	33
1.04	1.01	single del,	33
1.12	1.04	single del,	33
1.06	1.01	single del,	33
0.98	0.93	single del,	33
1.03	0.89	single del,	33
1.1	1	single del,	33
1.09	1.01	single del,	33
1.15	1.08	single del,	33
1.21	1.11	single del,	33
1.13	1.11	single del,	33
2.74	1.2	MT-TL1	25
2.82	1.15	MT-TL1	25
2.74	1.33	MT-TL1	25
2.63	1.24	MT-TL1	25
2.72	1.42	MT-TL1	25
2.94	1.44	MT-TL1	25
2.92	1.61	MT-TL1	25
2.83	1.41	MT-TL1	25
2.56	1.06	MT-TL1	25
2.55	0.91	MT-TL1	25
2.6	0.99	MT-TL1	25
2.73	1.08	MT-TL1	25
2.65	0.89	MT-TL1	25
2.89	1.73	MT-TL1	25
3.21	1.47	MT-TL1	25
2.67	1.21	MT-TL1	25
2.74	1.42	MT-TL1	25
2.75	1.2	MT-TL1	25
3.01	1.44	MT-TL1	25
2.71	1.27	MT-TL1	25
3.02	1.44	MT-TL1	25
2.87	1.45	MT-TL1	25
3.08	1.47	MT-TL1	25
2.7	1.46	MT-TL1	25
3.03	1.51	MT-TL1	25
3.1	1.26	MT-TL1	25
3.06	1.56	MT-TL1	25
3.17	1.55	MT-TL1	25
3.31	1.62	MT-TL1	25
2.88	1.31	MT-TL1	25
2.69	1.4	MT-TL1	25
2.64	1.34	MT-TL1	25
2.8	1.38	MT-TL1	25
2.8	1.35	MT-TL1	25
2.82	1.41	MT-TL1	25
2.65	1.43	MT-TL1	25
2.9	1.44	MT-TL1	25
3.03	1.56	MT-TL1	25
3.07	1.32	MT-TL1	25
3.02	1.63	MT-TL1	25
3.04	1.66	MT-TL1	25
3.1	1.58	MT-TL1	25
2.78	1.84	MT-TL1	25
3.18	1.65	MT-TL1	25
3.18	1.64	MT-TL1	25
2.96	1.43	MT-TL1	25
3.3	1.5	MT-TL1	25
3.01	1.64	MT-TL1	25
2.69	1.41	MT-TL1	25
3.11	1.48	MT-TL1	25
3.11	1.53	MT-TL1	25
2.97	1.36	MT-TL1	25
2.82	1.41	MT-TL1	25
3.21	1.59	MT-TL1	25
2.98	1.81	MT-TL1	25
3.54	1.57	MT-TL1	25
3.28	1.38	MT-TL1	25
3.43	1.83	MT-TL1	25
2.99	1.56	MT-TL1	25
3.43	1.55	MT-TL1	25
3.4	1.45	MT-TL1	25
3.33	1.31	MT-TL1	25
3.22	1.3	MT-TL1	25
3.32	1.43	MT-TL1	25
3.28	1.75	MT-TL1	25
3.17	1.82	MT-TL1	25
3.48	1.77	MT-TL1	25
3.12	1.47	MT-TL1	25
2.97	1.3	MT-TL1	25
2.85	1.45	MT-TL1	25
3.07	1.2	MT-TL1	25
3.36	1.32	MT-TL1	25
3.39	1.64	MT-TL1	25
3.14	1.52	MT-TL1	25
3.25	1.69	MT-TL1	25
3.29	1.61	MT-TL1	25
3.38	1.85	MT-TL1	25
3.31	1.63	MT-TL1	25
2.65	0.92	MT-TL1	25
3.26	1.55	MT-TL1	25
3.19	1.93	MT-TL1	25
3.02	1.92	MT-TL1	25
3.18	1.49	MT-TL1	25
3.16	1.75	MT-TL1	25
2.95	1.9	MT-TL1	25
3.47	1.65	MT-TL1	25
3.38	1.74	MT-TL1	25
2.95	1.63	MT-TL1	25
2.97	1.61	MT-TL1	25
3.23	1.35	MT-TL1	25
1.3	1.1	single del,	27
1.36	1.22	single del,	27
1.42	1.23	single del,	27
1.41	1.21	single del,	27
1.39	1.18	single del,	27
1.31	1.23	single del,	27
1.2	1.14	single del,	27
1.42	1.23	single del,	27
1.64	1.32	single del,	27
1.49	1.28	single del,	27
1.52	1.29	single del,	27
1.58	1.31	single del,	27
1.45	1.35	single del,	27
1.42	1.26	single del,	27
1.38	1.25	single del,	27
1.33	1.23	single del,	27
1.31	1.17	single del,	27
1.34	1.22	single del,	27
1.31	1.28	single del,	27
1.43	1.22	single del,	27
1.4	1.2	single del,	27
1.31	1.15	single del,	27
1.38	1.21	single del,	27
1.37	1.23	single del,	27
1.37	1.24	single del,	27
1.43	1.25	single del,	27
1.48	1.24	single del,	27
1.41	1.28	single del,	27
1.49	1.25	single del,	27
1.5	1.27	single del,	27
1.42	1.27	single del,	27
1.44	1.27	single del,	27
1.43	1.27	single del,	27
1.32	1.19	single del,	27
1.26	1.19	single del,	27
1.45	1.26	single del,	27
1.37	1.26	single del,	27
1.21	1.17	single del,	27
1.43	1.21	single del,	27
1.4	1.22	single del,	27
1.19	1.13	single del,	27
1.46	1.17	single del,	27
1.36	1.17	single del,	27
1.48	1.21	single del,	27
1.41	1.2	single del,	27
1.5	1.27	single del,	27
1.33	1.21	single del,	27
1.37	1.19	single del,	27
1.53	1.28	single del,	27
1.47	1.18	single del,	27
1.56	1.26	single del,	27
1.59	1.31	single del,	27
1.45	1.21	single del,	27

## Sheet: centroid-distances
Patients	SL-NT	SP-NT	centroid distance to normal
normal	1.263	1.119
POLG (P-6)	1.972	1.345	0.744149
POLG (P-8)	1.347	1.071	0.0967471
POLG (P-7)	1.413	1.209	0.174929
POLG (P-9)	1.356	1.199	0.122674
POLG (P-14)	1.296	1.189	0.0773886
POLG (P-15)	1.327	1.084	0.0729452
MT-TL1 (P-19)	2.017	1.527	0.85731
MT-TL1 (P-20)	2.77	1.587	1.578
MT-TL1 (P-23)	1.147	1.058	0.131061
MT-TL1 (P-25)	3.021	1.475	1.79368
MT-TL1 (P-26)	1.827	1.238	0.576417
MT-TL1 (P-24)	1.292	1.029	0.0945569
single del. (P-27)	1.407	1.229	0.181207
single del. (P-28)	1.192	1.051	0.0983107
single del. (P-30)	1.474	1.175	0.218305
single del. (P-31)	1.175	1.069	0.101213
single del. (P-32)	1.387	1.069	0.133701
single del.(P-33)	1.134	1.022	0.1614
single del. (P-29)	2.282	1.378	1.0514
